# Supplementary material for: Effect of MWCNTs Functionalization on Thermal, Electrical, and Ammonia-Sensing Properties of MWCNTs/PMMA and PHB/MWCNTs/PMMA Thin Films Nanocomposites
Source: Nanomaterials (Basel). 2021 Oct 6;11(10):2625. doi: 10.3390/nano11102625 (PMC8539491; doi:10.3390/nano11102625)
Supplement: Supplementary file 1 [file nanomaterials-11-02625-s001.zip]

Archive with 1 entries (1 files):
- nanomaterials-1361379-supplementary.pdf
